# Supplementary material for: Non-Targeted Serum Lipidomics Analysis and Potential Biomarkers of Laryngeal Cancer Based on UHPLC-QTOF-MS
Source: Metabolites. 2022 Nov 9;12(11):1087. doi: 10.3390/metabo12111087 (PMC9695307; doi:10.3390/metabo12111087)
Supplement: Supplementary file 1 [file metabolites-12-01087-s001.zip]

Archive with 1 entries (1 files):
- metabolites-1988330-supplementary.pdf
